# Supplementary material for: SPOP mutations increase PARP inhibitor sensitivity via CK2/PIAS1/SPOP axis in prostate cancer
Source: JCI Insight. 2025 Apr 22;10(8):e186871. doi: 10.1172/jci.insight.186871 (PMC12016936; doi:10.1172/jci.insight.186871)
Supplement: Supporting data values [file jciinsight-10-186871-s015.xlsx]

## Sheet: Figure 1
Figure 1A										Figure 1B	PC-3																DU145																LNCaP
	γH2AX			BRCA1			Ku70				IC50 value	shNC+EV			shSPOP+EV			shSPOP+SPOP-WT			shSPOP+SPOP-K101I			shSPOP+SPOP-F133L			IC50 value	shNC+EV			shSPOP+EV			shSPOP+SPOP-WT			shSPOP+SPOP-K101I			shSPOP+SPOP-F133L			IC50 value	shNC+EV			shSPOP+EV
	Negative	Low positive	Positive	Negative	Low positive	Positive	Negative	Low positive	Positive		Olaparib, μM	Mean	SEM	N	Mean	SEM	N	Mean	SEM	N	Mean	SEM	N	Mean	SEM	N	Olaparib, μM	Mean	SEM	N	Mean	SEM	N	Mean	SEM	N	Mean	SEM	N	Mean	SEM	N	Olaparib, μM	Mean	SEM	N	Mean	SEM	N
SPOP-WT	24	20	0	2	23	19	17	22	5		0	100.568	8.14	3	100.486	8.56	3	100.975	5.741	3	100.341	5.141	3	102.461	8.147	3	0	100.168	5.451	3	100.568	10.21	3	101.517	5.697	3	100.145	6.754	3	100.568	9.145	3	0	100.752	3.125	3	100.368	5.717	3
SPOP-MUT	0	2	4	3	2	1	0	3	3		0.01	100.693	9.156	3	100.685	7.156	3	99.658	8.136	3	100.185	3.212	3	92.556	2.354	3	0.01	100.365	8.145	3	100.111	5.632	3	100.853	7.152	3	100.639	4.563	3	100.88	4.23	3	0.01	98.721	8.321	3	92.364	6.834	3
											0.1	100.752	7.123	3	72.833	5.167	3	98.669	4.133	3	62.932	7.125	3	66.321	7.163	3	0.1	100.886	12.563	3	75.693	4.523	3	97.632	10.514	3	58.632	8.632	3	60.396	5.174	3	0.1	75.491	4.693	3	73.663	7.662	3
	γH2AX Score		BRCA1 Score		Ku70 Score						1	82.633	8.026	3	62.173	6.852	3	75.693	4.165	3	52.822	2.31	3	48.632	5.621	3	1	75.635	7.568	3	58.627	8.632	3	78.215	8.644	3	51.57	15.32	3	51.621	5.75	3	1	59.621	9.125	3	55.612	8.672	3
	SPOP-WT	SPOP-MUT	SPOP-WT	SPOP-MUT	SPOP-WT	SPOP-MUT					10	63.586	7.141	3	42.163	5.163	3	52.169	8.169	3	32.136	4.236	3	31.253	2.478	3	10	61.325	6.877	3	40.632	7.632	3	56.521	7.563	3	35.632	8.632	3	32.517	5.684	3	10	49.263	8.669	3	48.156	10.632	3
	25	124	88	24	35	65					30	42.371	4.861	3	20.586	5.177	3	45.366	3.159	3	18.521	3.475	3	22.361	6.144	3	30	40.232	5.695	3	25.632	8.144	3	48.632	5.412	3	20.362	5.898	3	21.312	8.514	3	30	32.477	11.253	3	29.336	3.862	3
	56	78	98	55	25	78					100	33.568	1.78	3	8.373	2.369	3	28.632	2.694	3	4.655	2.146	3	5.146	1.412	3	100	30.362	7.632	3	10.254	5.214	3	35.583	5.661	3	8.621	5.124	3	8.232	4.212	3	100	15.162	8.368	3	11.745	2.321	3
	74	96	87	68	32	66
	38	84	42	44	15	85				Figure 1C
	62	155	41	36	45	47					Flow cytometry	shNC+EV					shSPOP+EV					shSPOP+SPOP-WT					shSPOP+SPOP-K101I					shSPOP+SPOP-F133L
	51	147	23	37	55	55					DMSO	12	9.36	10.14	13.21	8.14	10.38	8.13	9.16	11.12	12.31	10.7	11.4	12.12	8.7	11.22	11.44	12.14	8.76	9.14	11.21	11.29	12.14	14.15	13.82	8.62
	44		89		32						Olaparib (10 μM)	27.9	28.91	26.87	32.15	28.14	43.4	45.62	40.77	42.51	38.94	29.54	30.15	28.74	31.52	32.14	61.5	55.83	58.63	55.97	57.61	68.7	61.85	59.41	62.14	65.12
	23		63		36
	16		45		74					Figure 1D
	28		87		23						TUNEL	shNC+EV					shSPOP+EV					shSPOP+SPOP-WT					shSPOP+SPOP-K101I					shSPOP+SPOP-F133L
	46		36		52						DMSO	1.01	0.98	0.87	1.03	1.05	1.12	0.98	0.95	0.86	1.04	1.08	1.02	0.95	0.92	0.96	0.99	1.05	0.97	1.08	1.12	1.03	1.02	0.95	1.11	0.86
	12		69		25						Olaparib (10 μM)	3.56	3.84	3.66	4.12	3.05	4.83	5.12	5.44	5.01	5.17	3.23	2.86	3.14	3.22	3.23	4.51	4.56	5.63	4.83	4.92	4.74	4.96	4.23	4.97	5.11
	31		75		36
	25		65		24					Figure 1E
	82		52		36						Flow cytometry	EV+shNC					SPOP-OE+shNC					SPOP-OE+shPIAS1
	14		96		25						DMSO	15	12.31	13.46	15.69	14.14	15.59	12.18	15.69	14.32	15.41	14.96	13.17	15.2	14.17	15.11
	36		66		19						Olaparib (20 μM)	49.8	41.8	42.3	47.6	51.6	25.4	27.8	30.16	40.17	25.16	47.41	45.12	40.18	49.16	45.12
	24		44		22
	58		54		36
	74		68		15						TUNEL	EV+shNC					SPOP-OE+shNC					SPOP-OE+shPIAS1
	83		77		36						DMSO	1.11	1.08	0.98	0.95	1.01	1.14	0.86	1.01	0.95	1.05	1.05	1.08	1.03	0.85	0.99
	56		82		14						Olaparib (20 μM)	3.14	3.33	2.89	2.98	3.51	2.56	2.17	2.66	2.01	1.96	2.95	3.16	3.3	3.15	3.14
	74		86		28
	52		63		62
	40		60		12
	63		78		45
	52		96		36
	82		85		74
	17		77		23
	25		75		62
	41		86		14
	11		88		58
	48		74		36
	69		56		25
	45		55		12
	51		54		36
	53		68		45
	74		69		63
	55		71		25
	51		74		34
	53		62		55
	51		74		54
	62		72		32
	51		53		66
[truncated: 25 more columns]

## Sheet: Figure 2
Figure 2E
	DMSO	Olaparib
	0.612	0.856
	0.841	0.877
	0.698	0.842
	0.711	0.952
	0.641	0.877
Figure 2G
		DMSO					Olaparib					Olaparib+Silmitasertib
	CK2+EV	1.03	0.97	0.85	1.12	1.08	1.02	1.05	0.95	1.02	1.03	1.08	0.95	1.03	0.95	0.98
	CK2+TP53	1.12	0.86	1.13	1	0.98	0.36	0.41	0.51	0.33	0.21	0.86	0.96	0.77	0.95	1.15
	CK2+PIAS1-WT	1.08	0.97	1.15	0.93	0.95	0.32	0.38	0.36	0.44	0.33	0.75	0.86	0.79	0.58	0.89

## Sheet: Figure 4
Figure 4A
	Relative γH2AX intensity	EV+shNC				Myc-SPOP+shNC				Myc-SPOP+shPIAS1
	DMSO 0 h	1	1.08	0.95	0.96	1.18745	1.01	0.92	0.96	1.19268	1.05	0.85	0.95					1.05	0.85	0.95
	Olaparib 8 h	5.98356	5.87	5.66	5.84	5.61696	5.84	5.74	5.16	5.64495	5.88	5.79	5.41					5.88	5.79	5.41
	Olaparib 24 h	3.96169	2.83	2.47	3.82	0.735225	0.58	1.51	1.32	5.22062	2.37	3.51	3.11					2.37	3.51	3.11
Figure 4B	Ku70 foci	EV+shNC					SPOP-OE+shNC												SPOP-OE+shPIAS1
	DMSO 0 h	14	12	10	13	11	12	14	10	11	12	13	12	13	14	11		12	13	12	13	14	11
	Olaparib 8 h	82	75	84	75	86	61	65	51	42	47	88	87	86	84	83		47	88	87	86	84	83
	Olaparib 24 h	42	43	51	41	35	12	11	20	14	17	43	41	42	43	51		17	43	41	42	43	51
	BRCA1 foci	EV+shNC					SPOP-OE+shNC												SPOP-OE+shPIAS1
	DMSO 0 h	3	5	8	4	3	2	4	8	4	6	5	8	3	4	11		6	5	8	3	4	11
	Olaparib 8 h	62	64	71	68	69	108	94	85	87	76	61	52	56	64	63		76	61	52	56	64	63
	Olaparib 24 h	12	21	18	15	18	8	6	5	6	7	35	33	28	27	29		7	35	33	28	27	29

## Sheet: Figure 5
Figure 5D
	Tail moment (μm)	shNC+EV										shSPOP+EV										shSPOP+SPOP-WT										shSPOP+SPOP-F133L										shSPOP+SPOP-3KR
	DMSO 0 h	48	45	49	47	52	56	69	56	47	48	52	56	58	62	58	48	56	62	48	40	46	48	38	58	52	48	36	48	62	50	52	48	36	42	52	49	81	42	38	41	42	52	42	46	52	53	42	47
	Olaparib 8 h	87	89	98	84	75	87	88	84	83	82	127	142	132	151	135	141	125	121	119	148	89	92	100	85	82	75	71	69	65	88	124	138	123	125	158	141	121	136	128	122	152	129	154	143	162	121	124	127
	Olaparib 24 h	42	35	56	42	47	35	56	42	41	52	65	71	68	61	58	69	52	54	88	87	42	33	52	31	36	28	15	47	36	37	85	84	83	87	88	82	56	58	63	45	67	88	58	48	62	82	73	77
Figure 5E
	BRCA1 foci	shSPOP+SPOP-WT					shSPOP+SPOP-F133L					shSPOP+SPOP-3KR					shSPOP+SPOP-F133L					shSPOP+SPOP-3KR
	DMSO 0 h	6	4	3	1	7	5	2	7	4	5	4	1	3	6	5	4	7	2	6	5	5	2	6	5	1
	Olaparib 8 h	55	42	42	47	61	33	38	32	34	38	37	39	35	31	42	134	133	121	115	111	152	139	125	121	115
	Olaparib 24 h	8	9	12	14	2	25	22	20	22	18	17	18	29	26	21	60	53	52	59	42	58	48	39	47	42
Figure 5F
	Ku70 foci	shNC+EV					shSPOP+EV					shSPOP+SPOP-WT					shSPOP+SPOP-F133L					shSPOP+SPOP-3KR
	DMSO 0 h	5	6	5	4	3	8	5	8	1	6	7	8	5	1	6	4	7	2	6	5	5	2	6	5	1
	Olaparib 8 h	72	62	58	61	42	128	125	110	112	98	64	68	72	57	52	134	133	121	115	111	152	139	125	121	115
	Olaparib 24 h	10	8	15	13	17	68	59	54	51	61	9	14	15	14	12	60	53	52	59	42	58	48	39	47	42
Figure 5G
	γH2AX Score	124	78	96	84	155	147
	PIAS1 Score	65	43	52	27	48	66
[truncated: 2 more columns]

## Sheet: Figure 6
Figure 6A
	Tail moment (μm)	shNC+EV										shPIAS1+EV										shPIAS1+PIAS1-WT										shPIAS1+PIAS1-S468A										shPIAS1+PIAS1-S468D
	DMSO 0 h	48	45	49	47	52	56	69	56	47	48	52	56	58	62	58	48	56	62	48	40	46	48	38	58	52	48	36	48	62	50	52	48	36	42	52	49	81	42	38	41	42	52	42	46	52	53	42	47
	Olaparib 8 h	87	89	98	84	75	87	88	84	83	82	127	142	132	151	135	141	125	121	119	148	89	92	100	85	82	75	71	69	65	88	124	138	123	125	158	141	121	136	128	122	152	129	154	143	162	121	124	127
	Olaparib 24 h	42	35	56	42	47	35	56	42	41	52	65	71	68	61	58	69	52	54	88	87	42	33	52	31	36	28	15	47	36	37	85	84	83	87	88	82	56	58	63	45	67	88	58	48	62	82	73	77
Figure 6B
	BRCA1 foci	shNC+EV					shPIAS1+EV					shPIAS1+PIAS1-WT					shPIAS1+PIAS1-S468A					shPIAS1+PIAS1-S468D
	DMSO 0 h	7	8	6	1	5	4	7	6	5	3	6	7	4	2	1	4	5	3	6	2	4	9	1	3	7
	Olaparib 8 h	57	62	49	42	39	23	31	37	34	36	57	50	45	41	58	22	32	37	38	22	62	67	60	58	67
	Olaparib 24 h	3	5	7	5	6	22	23	12	38	14	12	2	6	3	5	24	31	22	15	12	5	1	4	9	3
Figure 6C
	Ku70 foci	shNC+EV					shPIAS1+EV					shPIAS1+PIAS1-WT					shPIAS1+PIAS1-S468A					shPIAS1+PIAS1-S468D
	DMSO 0 h	5	6	5	4	3	5	4	5	1	3	2	6	5	4	7	2	7	3	5	5	3	5	7	6	2
	Olaparib 8 h	58	54	65	67	52	133	135	120	141	100	65	62	61	67	62	132	131	122	112	121	65	52	61	61	48
	Olaparib 24 h	8	4	5	9	11	42	41	32	24	22	9	13	5	4	8	61	52	44	62	41	11	5	2	3	3
Figure 6D
	Flow cytometry	shNC+EV					shPIAS1+EV					shPIAS1+PIAS1-WT					shPIAS1+PIAS1-S468A					shPIAS1+PIAS1-S468D
	DMSO	18.32	18.31	19.62	18.36	18.44	18.74	14.1	14.56	15.82	17.56	18.11	16.28	17.82	18.16	16.11	18.31	12.14	17.55	12.63	16.22	14.15	18.11	15.63	11.25	16.37
	Olaparib (10 μM)	33.51	32.84	31.68	33.15	33.18	40.18	42.67	43.56	45.55	43.57	32.41	33.12	34.17	30.85	35.11	45.86	51.63	41.85	48.93	44.65	26.81	28.13	25.13	25.11	35.12
Figure 6E
	TUNEL	shNC+EV					shPIAS1+EV					shPIAS1+PIAS1-WT					shPIAS1+PIAS1-S468A					shPIAS1+PIAS1-S468D
	DMSO	1.02	1.05	0.98	0.95	0.97	0.88	1.05	1.03	0.96	0.99	0.81	0.99	1.08	1.12	1.02	1.02	1.05	1.14	1.03	0.97	1.12	0.85	0.91	0.83	0.81
	Olaparib (10 μM)	2.15	2.88	2.36	2.41	2.63	5.33	4.21	6.32	4.11	4.32	2.16	2.81	1.96	1.99	2.56	5.63	5.47	5.69	5.77	5.85	2.16	1.85	1.94	1.56	2.52
[truncated: 2 more columns]

## Sheet: Figure 7
Figure 7C
	Before drug intervention	shNC+EV										shSPOP+EV										shSPOP+SPOP-WT										shSPOP+SPOP-F133L										shSPOP+SPOP-3KR
	5	24	27	45	30	40	30	40	24	32	36	30	24	27	54	60	32	24	40	45	25	48	56	36	24	20	30	36	30	24	60	24	40	60	45	32	36	24	90	84	30	28	42	30	24	30	40	24	36
	9	100	90	105	90	75	60	72	84	108	90	120	90	126	108	196	210	140	98	168	120	168	96	140	70	84	126	192	210	120	189	224	280	150	168	120	162	120	60	210	175	168	120	147	105	162	98	256	144
	13	256	320	336	224	189	216	288	225	168	324	384	320	336	294	175	252	168	243	288	280	343	294	240	336	252	192	315	140	280	180	336	448	363	324	210	392	160	216	280	294	280	315	320	216	168	189	432	336
	17	576	432	363	432	504	528	378	486	594	780	756	504	440	432	504	780	546	624	616	672	392	512	648	270	336	792	728	343	462	672	864	693	504	616	1092	567	360	810	486	594	504	660	640	576	504	792	1089	432
	Vehicle	shNC+EV										shSPOP+EV										shSPOP+SPOP-WT										shSPOP+SPOP-F133L										shSPOP+SPOP-3KR
	17	24	27	45	30	40	30	40	24	32	36	30	24	27	54	60	32	24	40	45	25	48	56	36	24	20	30	36	30	24	60	24	40	60	45	32	36	24	90	84	30	28	42	30	24	30	40	24	36
	21	100	90	105	90	75	60	72	84	108	90	120	90	126	108	196	210	140	98	168	120	168	96	140	70	84	126	192	210	120	189	224	280	150	168	120	162	120	60	210	175	168	120	147	105	162	98	256	144
	25	256	320	336	224	189	216	288	225	168	324	384	320	336	294	175	252	168	243	288	280	343	294	240	336	252	192	315	140	280	180	336	448	363	324	210	392	160	216	280	294	280	315	320	216	168	189	432	336
	29	576	432	363	432	504	528	378	486	594	780	756	504	440	432	504	780	546	624	616	672	392	512	648	270	336	792	728	343	462	672	864	693	504	616	1092	567	360	810	486	594	504	660	640	576	504	792	1089	432
	Olaparib	shNC+EV					shSPOP+EV					shSPOP+SPOP-WT					shSPOP+SPOP-F133L					shSPOP+SPOP-3KR
	17	594	528	486	432	363	756	624	546	504	432	728	648	462	343	270	864	693	594	504	360	891	693	640	504	432
	21	588	560	616	480	396	640	448	441	768	392	792	486	504	637	504	504	560	432	512	270	693	616	495	486	315
	25	576	672	648	539	441	704	630	455	448	336	864	1100	560	512	588	300	385	343	441	196	600	550	480	300	275
	29	720	728	891	616	504	300	384	630	648	378	608	693	576	1144	936	225	360	240	175	144	480	486	384	192	256
Figure 7D
	γH2AX	shNC+EV					shSPOP+EV					shSPOP+SPOP-WT					shSPOP+SPOP-F133L					shSPOP+SPOP-3KR
	Vehicle	1.01	0.98	0.87	1.03	1.05	1.12	0.98	0.95	0.86	1.04	1.08	1.02	0.98	0.92	0.96	0.99	1.11	0.97	1.01	1.12	1.03	1.02	0.98	1.08	0.96
	Olaparib	2.14	2.13	2.46	2.13	2.12	3.15	3.14	3.56	3.11	2.88	2.31	2.17	2.75	2.34	2.11	4.68	4.12	4.63	5.12	4.92	4.12	5.12	4.13	4.69	5.22
Figure 7E
	TUNEL	shNC+EV					shSPOP+EV					shSPOP+SPOP-WT					shSPOP+SPOP-F133L					shSPOP+SPOP-3KR
	Vehicle	1.01	0.98	0.87	1.03	1.05	1.12	0.98	0.95	0.86	1.04	1.08	1.02	0.95	0.92	0.96	0.99	1.05	0.97	1.08	1.12	1.03	1.02	0.95	1.11	0.86
	Olaparib	3.56	3.84	3.66	4.12	3.05	4.83	4.12	4.86	4.68	5.17	3.23	2.86	3.14	3.22	3.23	4.51	4.56	5.63	4.83	4.92	4.74	4.96	4.23	4.97	5.11
[truncated: 2 more columns]

## Sheet: Figure 8
Figure 8C
	IC50 value
		WT (n = 10)	MUT (n = 5)
		69.91	2.341
		86.29	1.407
		20.81	28.77
		290.2	6.767
		120.4	5.533
		243.4
		37.29
		26.4
		13.19
		69.42

## Sheet: Figure 9
Figure 9A
	Flow cytometry	DMSO					Olaparib					SPOP-IN-6B					Silmitasertib					Olaparib+SPOP-IN-6B					Olaparib+Silmitasertib
	PC3	6.74	6.85	6.71	6.78	6.52	17.63	18.14	16.54	18.56	16.71	5.93	5.51	6.12	5.44	6.12	18.05	16.71	17.56	19.14	18.16	39.6	38.12	42.16	37.56	40.12	38.88	39.71	41.22	40.56	38.16
	DU145	7.22	7.12	6.31	5.78	7.14	18.3	16.58	19.41	18.63	16.58	7.83	7.51	6.58	5.64	5.71	19.16	18.12	16.52	15.78	19.56	54.32	50.16	55.12	51.21	49.56	53.47	50.12	49.28	51.63	54.11
Figure 9B	TUNEL	DMSO					Olaparib					SPOP-IN-6B					Silmitasertib					Olaparib+SPOP-IN-6B					Olaparib+Silmitasertib
	PC3	1.08	0.94	0.96	1.05	1.11	2.56	2.34	2.51	2.44	2.36	1.12	1.23	0.86	0.98	0.99	1.51	1.53	1.61	1.25	1.36	4.51	4.33	4.15	3.65	4.56	4.87	4.11	4.23	4.21	4.53
	DU145	1.03	0.96	0.88	1.12	1.1	1.68	1.75	1.63	1.58	1.53	1.01	1.32	0.85	0.96	0.99	1.11	1.36	1.54	1.32	1.51	5.11	5.41	3.58	3.99	4.12	4.12	4.25	5.66	4.13	4.29

## Sheet: Figure 10
Figure 10A
	Tumor volume (mm³)	Vehicle			Olaparib			SPOP-IN-6B			Silmitasertib			Olaparib+SPOP-IN-6B			Olaparib+Silmitasertib
		Mean	SEM	N	Mean	SEM	N	Mean	SEM	N	Mean	SEM	N	Mean	SEM	N	Mean	SEM	N
	17	547	142	5	542	161	5	563	151	5	522	132	5	531	153	5	535	145	5
	21	634	185	5	612	152	5	688	127	5	635	135	5	460	151	5	456	148	5
	25	741	162	5	671	162	5	712	152	5	700	153	5	289	158	5	323	141	5
	29	982	242	5	712	142	5	1052	153	5	896	157	5	125	86	5	135	82	5
	Tumor volume (mm³)	Vehicle	Olaparib	SPOP-IN-6B	Silmitasertib	Olaparib+SPOP-IN-6B	Olaparib+Silmitasertib
		1200	972	1620	1080	240	245
		1120	864	1188	936	144	192
		880	648	1089	864	75	90
		504	576	756	504	0	64
		441	448	640	576	0	0
Figure 10B
	γH2AX	Vehicle	Olaparib	SPOP-IN-6B	Silmitasertib	Olaparib+SPOP-IN-6B	Olaparib+Silmitasertib
		1200	972	1620	1080	240	245
		1120	864	1188	936	144	192
		880	648	1089	864	75	90
		504	576	756	504	0	64
		441	448	640	576	0	0
	TUNEL	Vehicle	Olaparib	SPOP-IN-6B	Silmitasertib	Olaparib+SPOP-IN-6B	Olaparib+Silmitasertib
		1200	972	1620	1080	240	245
		1120	864	1188	936	144	192
		880	648	1089	864	75	90
		504	576	756	504	0	64
		441	448	640	576	0	0
Figure 10C
	IC50 value	Olaparib	Olaparib+SPOP-IN-6B	Olaparib+silmitasertib
	Case 5	150.6	80.21	69.33
	Case 9	42.08	13.82	32.4
	Case 11	52.83	18.86	22
	Case 5	Olaparib			Olaparib+SPOP-IN-6B			Olaparib+silmitasertib
	0.1	105.652	6.866	3	102.51	1.852	3	104.331	1.563	3
	1	96.682	11.162	3	94.31	5.682	3	95.699	10.413	3
	10	109.7	11.973	3	82.165	4.126	3	88.621	5.622	3
	30	80.799	16.339	3	52.432	6.142	3	61.253	4.162	3
	100	57.76	4.95	3	35.866	4.121	3	34.622	5.147	3
	Case 9	Olaparib			Olaparib+SPOP-IN-6B			Olaparib+silmitasertib
	0.1	120.591	13.239	3	100.471	5.678	3	105.631	5.314	3
	1	109.888	13.973	3	80.452	3.852	3	85.633	5.674	3
	10	93.937	3.237	3	60.412	9.142	3	62.142	7.622	3
	30	82.188	0.829	3	35.142	8.161	3	43.412	8.361	3
	100	34.306	1.26	3	6.861	6.117	3	15.844	8.132	3
	Case 11	Olaparib			Olaparib+SPOP-IN-6B			Olaparib+silmitasertib
	0.1	112.488	2.72	3	105.48	5.612	3	100.441	7.156	3
	1	107.898	5.135	3	95.412	7.665	3	86.477	9.12	3
	10	106.39	0.289	3	75.163	5.431	3	65.62	9.153	3
	30	67.764	3.517	3	54.642	8.127	3	42.177	5.963	3
	100	33.445	0.747	3	22.185	11.256	3	25.362	4.932	3

## Sheet: Supplement Figure 1
Supplement Figure 1D
	Flow cytometry	shNC+EV					shSPOP+EV					shSPOP+SPOP-WT					shSPOP+SPOP-K101I					shSPOP+SPOP-F133L
	DMSO	7.98	8.14	8.32	8.43	8.16	5.89	5.67	5.47	6.74	8.12	7.75	7.31	7.56	8.16	10.54	8.64	8.63	7.56	5.16	8.51	4.71	6.38	8.16	7.45	4.63
	Olaparib (10 μM)	26.31	26.98	28.74	26.33	28.14	50.42	52.63	53.42	52.51	58.94	27.34	28.16	28.67	25.52	52.13	76.14	78.16	78.3	75.97	77.61	76.83	71.85	69.41	78.41	75.12
Supplement Figure 1E
	Flow cytometry	shNC+EV					shSPOP+EV					shSPOP+SPOP-WT					shSPOP+SPOP-K101I					shSPOP+SPOP-F133L
	DMSO	8.81	7.69	8.12	8.12	7.12	8.08	7.44	8.16	9.86	8.3	8.52	7.86	8.33	7.69	9.45	7.73	8.14	7.13	7.65	8.42	8.22	8.56	7.66	6.77	7.69
	Olaparib (2 μM)	37.6	35.1	33.2	38.7	34.1	47.9	45.6	48.31	45.22	49.32	29.5	33.1	28.9	31.21	29.3	50.2	53.1	52.1	49.6	55.4	53.1	56.8	52.2	56.1	54.5

[truncated: 8 more sheets: Supplement Figure 2, Supplement Figure 3, Supplement Figure 5, Supplement Figure 6, Supplement Figure 7, Supplement Figure 8, Supplement Figure 9, Supplement Figure 10]
